# Supplementary material for: Controlled Delivery of an Anti-Inflammatory Toxin to Macrophages by Mutagenesis and Nanoparticle Modification
Source: Nanomaterials (Basel). 2022 Jun 23;12(13):2161. doi: 10.3390/nano12132161 (PMC9268525; doi:10.3390/nano12132161)
Supplement: Supplementary file 1 [file nanomaterials-12-02161-s001.zip]

Archive with 1 entries (1 files):
- nanomaterials-1755911-supplementary.pdf
